# Supplementary material for: Improved Electrochemical Performance of Li-Rich Cathode Materials via Spinel Li2MoO4 Coating
Source: Materials (Basel). 2023 Aug 17;16(16):5655. doi: 10.3390/ma16165655 (PMC10456268; doi:10.3390/ma16165655)
Supplement: Supplementary file 1 [file materials-16-05655-s001.zip]

Archive with 1 entries (1 files):
- materials-2510823-supplementary.pdf
